# Supplementary material for: Near telomere-to-telomere genome assemblies of Silkie Gallus gallus and Mallard Anas platyrhynchos restored the structure of chromosomes and “missing” genes in birds
Source: J Anim Sci Biotechnol. 2025 Jan 20;16:9. doi: 10.1186/s40104-024-01141-1 (PMC11745021; doi:10.1186/s40104-024-01141-1)
Supplement: Supplementary file 2 — Additional file 2: Table S1. An overview of the sequencing data for Mallard genomes. Table S2. An overview of the sequencing data for Silkie genomes. Table S3. RNA-seq data was utilized for gene annotation in the Silkie and Mallard genomes. Table S4. Annotation of non-coding RNA within the Silkie and Mallard genomes. Table S5. Annotation of repetitive sequences within the Silkie and Mallard genomes. Table S6. A comparison of contigs continuity during the assembly process of the Mallard genome. Table S7. A comparison of contigs continuity during the assembly process of the Silkie genome. Table S8. A continuity comparative analysis of chicken and duck genomes. Table S9. A description of the chromosomal status of the Silkie genome. Table S10. The length of newly assembled sequences relative to the version 1.0 genome across each chromosome of Silkie and Mallard genomes. Table S11. A description of the chromosomal status of the Mallard genome. Table S12. The location of centromeric regions in the Mallard genome. A description of the chromosomal status of the Silkie genome. Table S13. Distribution of centromeric regions in Silkie genome identified via CENPA ChIP-seq. Table S14. The BUSCO scores of newly assembled genomes and reference genomes. Table S15. Genes annotated in the Silkie and Mallard genomes across various databases. Table S16. BUSCO scores of annotation from Silkie and Mallard genomes. Table S17. Gene annotation of the ZW chromosomes in the Mallard. Table S18. Genes annotated to ChrZ and ChrW from CAU_Wild_2.0 and CAU_Wild_1.0. Table S19. Review of the 'missing genes' with Silkie and the Mallard genomes. Table S20. The RNA-seqs are used in the quantification of gene expression. [file 40104_2024_1141_MOESM2_ESM.xlsx]

## Sheet: 1
An overview of the sequencing data for Mallard genomes.
Data type	Data size (Gbp)	Genome depth (X)*	N50 (bp)	Data source
Hi-C	138.947	115.789	150	1
CLR	112.261	93.551	16824	1
WGS	145.734	121.445	150	1
BioNano	105.836	88.1967	233412	1
ONT	248.744	207.286	32668	this study
HiFi	43.4366	36.1972	16767	this study
* Based on genome size of 1.2 Gbp
Bionano size bin distribution
Length Bin	# of Molecules	Quantity (Gb)	Bin Mass Fraction(%)	Labels(/100kb)
>150k	451129	105.836	100	12.95
>180k	310988	82.855	78.3	12.59
>250k	134861	45.877	43.3	11.96
>500k	8807	5.287	5	10.52
150-200k	206961	35.645	33.7	13.62
Distributions for All labeled molecules
(N=451129)	min	0.25	median	0.75	max	mean	stdev	N50	0.01	0.99	skewness	kurtosis
length (kb)	150	173	206	265	1686	234	89	233	150	565	0	0
molecAvgIntensity	152.6	387.53	452.98	516.75	4651.99	453.89	102.06	473.08	238.85	707.75	1.03	23.55
molecAvgSNR	3.22	14.46	18.32	22.57	119.51	18.8	6.16	20.28	7.11	35.61	0.71	2.24
labelDensity	0.12	8.83	12.39	16.51	58.6	12.95	5.63	14.93	2.05	27.7	0.51	0.25
labelAvgDistance	0	5989.15	7926.76	10968.6	381424	9526.3	7169.22	10191.5	3526.44	34424.5	9.36	204.61
labelAvgIntensity	0.72	3.2	3.93	4.81	44.35	4.13	1.38	4.31	1.88	8.43	1.86	13.15
labelAvgSNR	3.6	33.06	46.51	64.69	1020.01	51.83	26.35	58.98	14.52	136.19	1.76	12.29
1 Zhu, F., Yin, ZT., Wang, Z. et al. Three chromosome-level duck genome assemblies provide insights into genomic variation during domestication. Nat Commun 12, 5932 (2021). https://doi.org/10.1038/s41467-021-26272-1

## Sheet: 2
An overview of the sequencing data for Silkie genomes.
Data type	Data size (Gbp)	Genome depth (X)*	N50 (bp)	Data source
Hi-C	212.18	192.891	150	1
ONT	92.91	84.4636	34933	1
ONT	189.77	172.518	31316	this study
HiFi	43.1227	39.2024	12693	1
* Based on genome size of 1.1 Gbp
1 Zhu, F., Yin, ZT., Zhao, QS. et al. A chromosome-level genome assembly for the Silkie chicken resolves complete sequences for key chicken metabolic, reproductive, and immunity genes. Commun Biol 6, 1233 (2023). https://doi.org/10.1038/s42003-023-05619-y

## Sheet: 3
RNA-seq data was utilized for gene annotation in the Silkie and Mallard genomes.
Tissues	SRA accession	Species
eye	SRR10143511	Chicken
lung	SRR10547962	Chicken
cartilage	SRR10909735	Chicken
feather_follicles	SRR11305082	Chicken
kidney	SRR11939405	Chicken
follicle	SRR11996639	Chicken
epithelium	SRR1264528	Chicken
cecum	SRR13083135	Chicken
vagina	SRR17422903	Chicken
retina	SRR1804236	Chicken
duodenum	SRR1821185	Chicken
testis	SRR1977509	Chicken
muscle	SRR20662922	Chicken
pituitary	SRR4478649	Chicken
ovary	SRR4897316	Chicken
thyroid_gland	SRR5119413	Chicken
basilar_papilla	SRR5280807	Chicken
cerebrum	SRR6108722	Chicken
blastoderm	SRR6344920	Chicken
ileum	SRR6356486	Chicken
comb	SRR6357662	Chicken
harderian_gland	SRR6830225	Chicken
jejunum	SRR7012485	Chicken
skin	SRR7062911	Chicken
brain	SRR7127901	Chicken
uterus	SRR7912305	Chicken
hypothalamus	SRR8573650	Chicken
lymphoma	SRR9072104	Chicken
bursa	SRR9072108	Chicken
thymus	SRR9089008	Chicken
intestine	SRR9331386	Chicken
liver	SRR924556	Chicken
gonads	SRR536790	Chicken
embryo	SRR1822379	Chicken
colon	SRR594501	Chicken
heart	SRR924550	Chicken
amygdala	SRR17762224	Chicken
adrenal	ERR348576	Chicken
adipose	SRR1299039	Chicken
magnum	SRR1182481	Chicken
proventriculus	SRR924573	Chicken
spleen	SRR1910461	Chicken
Hypophysis	SRR21494915	Mallard
Abdominal_adipose	SRR21494914	Mallard
Ovary	SRR21494913	Mallard
Liver	SRR21494912	Mallard
Lung	SRR21494909	Mallard
Breast muscle	SRR21494906	Mallard
Heart	SRR21494911	Mallard
Testis	SRR21494910	Mallard
Skin	SRR21494908	Mallard
Skin_adipose	SRR21494907	Mallard
Ileum	SRR21494905	Mallard
Rectum	SRR21494901	Mallard
Kidney	SRR21494900	Mallard
Jejunum	SRR21494904	Mallard
Cecum	SRR21494903	Mallard
Duodenum	SRR21494902	Mallard
1. Yin, ZT., Li, XQ., Sun, YX. et al. Selection on the promoter regions plays an important role in complex traits during duck domestication. BMC Biol 21, 303 (2023).

## Sheet: 4
Annotation of non-coding RNA within the Silkie and Mallard genomes.
Type		Copy number	Average length(bp)	Total length(bp)	% of genome	Genome
miRNA		244	81.4899	20128	0.00164663	CAU_Wild_2.0
tRNA		521	74.8848	39015	0.00319173
rRNA	5S	203	118.818	24120	0.0019732
	5.8S	10	153.9	1539	0.000125902
	18S	15	1495.93	22439	0.00387564
	28S	36	1315.97	47375	0.00183568
snRNA	CD-box	136	89.4191	12161	0.000994864
	scaRNA	15	179.067	2686	0.000219736
	HACA-box	74	140.324	10384	0.000849492
	splicing	72	145.403	10469	0.000856445
miRNA		255	81.8941	20883	0.00190783	CAU_Silkie_2.0
tRNA		318	75.0472	23865	0.00218026
rRNA	5.8S	6	153	918	8.38668e-05
	5S	16	119.375	1910	0.000174494
	18S	11	1154	12694	0.0011597
	28S	27	1204.07	32510	0.00297005
snRNA	CD-box	132	88.4091	11670	0.00106615
	scaRNA	15	186.4	2796	0.000255437
	HACA-box	72	140.639	10126	0.000925093
	splicing	77	142.727	10990	0.00100403

## Sheet: 5
Annotation of repetitive sequences within the Silkie and Mallard genomes.
Repeat family	Length(bp)	% in Genome	Genome
LTR	35813689	3.15	CAU_Wild_2.0
LINE	82325684	6.75
SINE	989032	0.15
DNA transposons	4406532	5.29
Simple repeats	22411911	1.83
Low complexity	4395394	0.36
Satellite	660158	0.05
Unclassified	67089807	0.04
Total	218092207	17.62
LTR	21884459	1.99932	CAU_Silkie_2.0
LINE	75502141	6.89774
SINE	720549	0.065828
DNA transposons	11280327	1.03055
Simple repeats	20026864	1.82962
Low complexity	4292165	0.392124
Satellite	28902776	2.64051
Unclassified	3471038	0.317108
Total	166080319	15.1728

## Sheet: 6
A comparison of contigs continuity during the assembly process of the Mallard genome.
All scaffold sequences summary	ONT-NextDenovo	HiFi-Hi-C-UL-pri *	HiFi-Hi-C-UL-hap1	HiFi-Hi-C-UL-hap2	ONT hap1	ONT hap2	CLR-NextDenovo
Counts of contigs	342	478	733	629	321	325	543
Length of contigs (bp)	1201733974	1304961778	1144947376	1286236535	1204259453	1202589580	1151575438
Maximum length of contigs (bp)	82949457	110353331	44758983	52171673	76788309	80976347	49855916
Contig N50 (bp)	22478794	24573209	8831853	8520763	22107047	22075139	11139477
Counts of contig N50	15	14	37	44	16	15	30
Contig N90 (bp)	3223685	2693228	1342656	1394262	2828647	3199035	1093600
Counts of contig N90	59	71	157	182	67	63	140
GC content(%)	42.4	42.98	42.68	42.91	42.41	42.4	42.02
Counts of >1Mb sequences	91	113	182	214	102	98	146
Length of >1Mb sequences (bp)	1141654224	1246167485	1060717949	1195423847	1146846972	1145403867	1043199402
>1Mb Contig N50 (bp)	24458074	28753249	9703654	8676528	22618853	22646767	11937042
Counts of >1Mb N50	13	13	33	39	15	14	25
>1Mb contig N90 (bp)	6474976	3711585	2379015	2378243	5812910	5981951	3156268
Counts of >1Mb N90	48	54	115	138	54	51	85
GC content(%)	41.97	42.65	42.29	42.48	42.01	42	41.61
Nx of Contigs
Nx(bp)	ONT-NextDenovo	HiFi-Hi-C-UL-pri	HiFi-Hi-C-UL-hap1	HiFi-Hi-C-UL-hap2	ONT hap1	ONT hap2	CLR-NextDenovo
N0	82949457	110353331	44758983	52171673	76788309	80976347	49855916
N10	75126692	71102470	21776382	24659214	58916043	75306712	29747922
N20	53624323	63720404	17436821	16602800	53623033	61081703	21923088
N30	47221788	42356906	14313394	12986997	36901311	36899849	17919110
N40	31342227	35981401	12128942	10711941	26798779	26723912	13783676
N50	22478794	24573209	8831853	8520763	22107047	22075139	11139477
N60	18318188	19219780	7249720	6097083	16258844	16466145	8384462
N70	13232192	13355136	5123087	4805845	12002857	12055420	6809077
N80	9016537	8095723	3002606	3070207	7370333	7724278	3518947
N90	3223685	2693228	1342656	1394262	2828647	3199035	1093600
N100	35156	116	116	635	48570	41905	17142
Note: All ONT based contigs were assembled with reads length > 30kb
* UL: ONT reads with length > 50kb
ONT-NextDenovo: contigs assembled from ONT reads > 30kb by using NextDenovo
HiFi-Hi-C-UL-pri/hap1/hap2: contigs assembled from HiFi+Hi-C+UL reads by using hifiasm
ONT hap1/hap2: contigs assembled from phased reads which are phased by mapping with haplotig from hifiasm and assembled by NextDenovo
CLR-NextDenovo: contigs assembled from CLR reads > 17kb by using NextDenovo

## Sheet: 7
A comparison of contigs continuity during the assembly process of the Silkie genome.
All scaffold sequences summary	ONT-NextDenovo	HiFi-Hi-C-UL-pri *	HiFi-Hi-C-UL-hap1	HiFi-Hi-C-UL-hap2	ONT hap1	ONT hap2	ONT-CANU
Counts of contigs	136	500	620	602	164	141	2811
Length of contigs (bp)	1065760501	1121239062	993519769	1098902506	1066618002	1066812352	1275107535
Maximum length of contigs (bp)	98686984	148718610	51102027	48909398	83258309	106331917	65241444
Contig N50 (bp)	41624890	59707266	20007200	15778060	29048946	29030281	17278962
Counts of contig N50	9	7	16	20	11	10	18
Contig N90 (bp)	6102643	4640842	2127656	1755696	5069734	5846014	126578
Counts of contig N90	35	37	68	83	46	38	717
GC content(%)	42.56	42.71	42.45	42.58	42.53	42.53	43.64
Counts of >1Mb sequences	68	58	88	102	80	67	82
Length of >1Mb sequences (bp)	1043993960	1051230589	922331894	1016172881	1042280113	1046504652	1007054302
>1Mb Contig N50 (bp)	41624890	66649228	20507443	16993496	29951406	29030281	23667528
Counts of >1Mb N50	9	6	15	18	10	10	12
>1Mb contig N90 (bp)	6847676	7375101	5591299	5004528	6039213	7374737	5459072
Counts of >1Mb N90	32	27	49	59	42	35	46
GC content(%)	42.36	42.14	41.87	41.88	42.31	42.37	41.78
Nx of Contigs
Nx (bp)	ONT-NextDenovo	HiFi-Hi-C-UL-pri	HiFi-Hi-C-UL-hap1	HiFi-Hi-C-UL-hap2	ONT hap1	ONT hap2	ONT-CANU
N0	98686984	148718610	51102027	51102027	83258309	106331917	65241444
N10	72136905	148718610	50785641	50785641	77796294	91183245	65046738
N20	65169916	98749930	35280057	35280057	72279731	59530604	52867242
N30	59110981	80753663	28480332	28480332	53567376	52269449	33456421
N40	53777969	75035618	23507035	23507035	35452457	39222575	23667528
N50	41624890	59707266	20007200	20007200	29048946	29030281	17278962
N60	28985681	35340301	16744401	16744401	18862385	21304759	11032923
N70	18783475	19025386	8948043	8948043	15306881	18732442	5751934
N80	13247627	11306274	6168592	6168592	10257236	12710265	800261
N90	6102643	4640842	2127656	2127656	5069734	5846014	126578
N100	59556	116	2874	2874	53582	48451	1396
Note: All ONT based contigs were assembled with reads length > 30kb
* UL: ONT reads with length > 50kb
ONT-NextDenovo: contigs assembled from ONT reads > 30kb by using NextDenovo
HiFi-Hi-C-UL-pri/hap1/hap2: contigs assembled from HiFi+Hi-C+UL reads by using hifiasm
ONT hap1/hap2: contigs assembled from phased reads which are phased by mapping with haplotig from hifiasm and assembled by NextDenovo
CLR-CANU: contigs assembled from ONT reads > 30kb by using CANU

## Sheet: 8
A continuity comparative analysis of chicken and duck genomes.
Sequences summary	CAU_Wild_2.0	SKLA1.0	CAU_Wild_1.0	ZJU1.0	CAU_Silkie_2.0	CAU_Silkie_1.0	GRCg7b
Counts of scaffolds	169	134	1666	756	95	78	214
Length of scaffolds (bp)	1221964241	1159662675	1212009360	1188533289	1094974817	1080553668	1053332251
Scaffold N50 (bp)	76953781	76569693	77626585	76269206	90911270	91511380	90861225
Counts of scaffold N50	5	5	5	5	4	4	4
Contig N50 (bp)	76953781	68969317	11301519	5679408	90911270	79431813	18834961
Counts of Contig N50	5	6	34	57	4	4	18
GC content(%)	42.78	42.86	44.49	44.41	43.03	43.01	42.7
Counts of >1Mb sequences	45	41	41	32	40	49	33
Length of >1Mb sequences (bp)	1217128767	1140830792	1153872965	1127215230	1084334730	1067263407	1037600267
Gap number	3	29	318	905	14	11	463
Gap size (bp)	600	10019	1235431	4230438	3100	5025	3383918
Gap %	4.91013e-05	0.000863958	0.101932	0.355938	0.000283112	0.000465039	0.321258

## Sheet: 9
A description of the chromosomal status of the Silkie genome.
Chr	Length	Length of left telomere	Length of right telomere	Status
1	200519537	1248	0	Gap free with telomere of one end
2	151969063	4674	11580	T2T
3	111023348	3324	10734	T2T
4	90911270	636	3084	T2T
5	59657447	7908	4194	T2T
6	35460752	39426	612	T2T
7	36867493	0	0	Gap free
8	29862297	1656	690	T2T
9	23794681	11082	0	Gap free with telomere of one end
10	21523181	2580	630	T2T
11	20263567	8694	3684	T2T
12	21364443	14844	1986	T2T
13	18681295	0	12930	Gap free with telomere of one end
14	16533496	0	1398	Gap free with telomere of one end
15	12973672	3414	0	Gap free
16	4872082	51006	0	Gap free
17	10610065	9762	0	Gap free
18	12054611	4302	3048	T2T
19	10836279	0	0	Gap free
20	15319436	9306	7644	T2T
21	7699890	6606	1194	T2T
22	6202473	11784	3612	T2T
23	6700909	0	0	1 Gap
24	7369794	0	1182	Gap free with telomere of one end
25	3846604	822	0	Gap free with telomere of one end
26	5760654	2604	0	Gap free with telomere of one end
27	6597927	7332	9318	T2T
28	5897540	636	618	T2T
29	2743335	0	0	Gap free
30	2903666	804	0	1 Gap
31	4544881	25368	7728	T2T
32	3279656	0	906	Gap free with telomere of one end
33	4388629	3588	0	Gap free with telomere of one end
34	2625242	0	0	Gap free
35	4051204	0	1506	Gap free with telomere of one end
36	2991146	0	0	1 Gap
37	2285134	0	0	Gap free
38	3119144	0	0	Gap free
W	9409649	9696	0	11 Gaps
Z	86437078	0	6390	Gap free with telomere of one end

## Sheet: 10
The length of newly assembled sequences relative to the version 1.0 genome across each chromosome of Silkie and Mallard genomes.
Chr	Length of new sequences	Comparision
1	3779493	CAU_Wild_2.0 vs CAU_Wild_1.0
2	2458515	CAU_Wild_2.0 vs CAU_Wild_1.0
3	1120934	CAU_Wild_2.0 vs CAU_Wild_1.0
4	1497643	CAU_Wild_2.0 vs CAU_Wild_1.0
5	3794814	CAU_Wild_2.0 vs CAU_Wild_1.0
6	2093757	CAU_Wild_2.0 vs CAU_Wild_1.0
7	2440419	CAU_Wild_2.0 vs CAU_Wild_1.0
8	2466878	CAU_Wild_2.0 vs CAU_Wild_1.0
9	530152	CAU_Wild_2.0 vs CAU_Wild_1.0
10	1808820	CAU_Wild_2.0 vs CAU_Wild_1.0
11	1453957	CAU_Wild_2.0 vs CAU_Wild_1.0
12	1357630	CAU_Wild_2.0 vs CAU_Wild_1.0
13	2242675	CAU_Wild_2.0 vs CAU_Wild_1.0
14	501297	CAU_Wild_2.0 vs CAU_Wild_1.0
15	342326	CAU_Wild_2.0 vs CAU_Wild_1.0
16	1559027	CAU_Wild_2.0 vs CAU_Wild_1.0
17	2460264	CAU_Wild_2.0 vs CAU_Wild_1.0
18	1085490	CAU_Wild_2.0 vs CAU_Wild_1.0
19	946076	CAU_Wild_2.0 vs CAU_Wild_1.0
20	1374481	CAU_Wild_2.0 vs CAU_Wild_1.0
21	1699179	CAU_Wild_2.0 vs CAU_Wild_1.0
22	857872	CAU_Wild_2.0 vs CAU_Wild_1.0
23	219383	CAU_Wild_2.0 vs CAU_Wild_1.0
24	278905	CAU_Wild_2.0 vs CAU_Wild_1.0
25	921514	CAU_Wild_2.0 vs CAU_Wild_1.0
26	1461378	CAU_Wild_2.0 vs CAU_Wild_1.0
27	1565659	CAU_Wild_2.0 vs CAU_Wild_1.0
28	1636349	CAU_Wild_2.0 vs CAU_Wild_1.0
29	1620778	CAU_Wild_2.0 vs CAU_Wild_1.0
30	3029542	CAU_Wild_2.0 vs CAU_Wild_1.0
31	2524451	CAU_Wild_2.0 vs CAU_Wild_1.0
32	1271319	CAU_Wild_2.0 vs CAU_Wild_1.0
33	1873280	CAU_Wild_2.0 vs CAU_Wild_1.0
34	2109333	CAU_Wild_2.0 vs CAU_Wild_1.0
35	703630	CAU_Wild_2.0 vs CAU_Wild_1.0
36	2876939	CAU_Wild_2.0 vs CAU_Wild_1.0
37	2186303	CAU_Wild_2.0 vs CAU_Wild_1.0
38	2123157	CAU_Wild_2.0 vs CAU_Wild_1.0
39	1322604	CAU_Wild_2.0 vs CAU_Wild_1.0
W	2146993	CAU_Wild_2.0 vs CAU_Wild_1.0
Z	4259512	CAU_Wild_2.0 vs CAU_Wild_1.0
1	4235728	CAU_Silkie_2.0 vs CAU_Silkie_1.0
2	1752291	CAU_Silkie_2.0 vs CAU_Silkie_1.0
3	868771	CAU_Silkie_2.0 vs CAU_Silkie_1.0
4	195060	CAU_Silkie_2.0 vs CAU_Silkie_1.0
5	332639	CAU_Silkie_2.0 vs CAU_Silkie_1.0
6	183758	CAU_Silkie_2.0 vs CAU_Silkie_1.0
7	30423	CAU_Silkie_2.0 vs CAU_Silkie_1.0
8	466471	CAU_Silkie_2.0 vs CAU_Silkie_1.0
9	85857	CAU_Silkie_2.0 vs CAU_Silkie_1.0
10	116921	CAU_Silkie_2.0 vs CAU_Silkie_1.0
11	237004	CAU_Silkie_2.0 vs CAU_Silkie_1.0
12	88166	CAU_Silkie_2.0 vs CAU_Silkie_1.0
13	817475	CAU_Silkie_2.0 vs CAU_Silkie_1.0
14	1307172	CAU_Silkie_2.0 vs CAU_Silkie_1.0
15	83856	CAU_Silkie_2.0 vs CAU_Silkie_1.0
16	2228979	CAU_Silkie_2.0 vs CAU_Silkie_1.0
17	242923	CAU_Silkie_2.0 vs CAU_Silkie_1.0
18	102466	CAU_Silkie_2.0 vs CAU_Silkie_1.0
19	27997	CAU_Silkie_2.0 vs CAU_Silkie_1.0
20	424475	CAU_Silkie_2.0 vs CAU_Silkie_1.0
21	74385	CAU_Silkie_2.0 vs CAU_Silkie_1.0
22	179171	CAU_Silkie_2.0 vs CAU_Silkie_1.0
23	665068	CAU_Silkie_2.0 vs CAU_Silkie_1.0
24	544932	CAU_Silkie_2.0 vs CAU_Silkie_1.0
25	523471	CAU_Silkie_2.0 vs CAU_Silkie_1.0
26	17194	CAU_Silkie_2.0 vs CAU_Silkie_1.0
27	881246	CAU_Silkie_2.0 vs CAU_Silkie_1.0
28	784959	CAU_Silkie_2.0 vs CAU_Silkie_1.0
29	749106	CAU_Silkie_2.0 vs CAU_Silkie_1.0
30	489156	CAU_Silkie_2.0 vs CAU_Silkie_1.0
31	692895	CAU_Silkie_2.0 vs CAU_Silkie_1.0
32	1012948	CAU_Silkie_2.0 vs CAU_Silkie_1.0
33	247053	CAU_Silkie_2.0 vs CAU_Silkie_1.0
34	551104	CAU_Silkie_2.0 vs CAU_Silkie_1.0
35	953892	CAU_Silkie_2.0 vs CAU_Silkie_1.0
36	812710	CAU_Silkie_2.0 vs CAU_Silkie_1.0
37	656611	CAU_Silkie_2.0 vs CAU_Silkie_1.0
38	1052603	CAU_Silkie_2.0 vs CAU_Silkie_1.0
W	2112600	CAU_Silkie_2.0 vs CAU_Silkie_1.0
Z	6593537	CAU_Silkie_2.0 vs CAU_Silkie_1.0

[truncated: 10 more sheets: 11, 12, 13, 14, 15, 16, 17, 18, 19, 20]
